# Supplementary material for: The Demographic and Clinical Characteristics, Prognostic Factors, and Survival Outcomes of Head and Neck Carcinosarcoma: A SEER Database Analysis
Source: Biomedicines. 2024 Nov 8;12(11):2556. doi: 10.3390/biomedicines12112556 (PMC11591622; doi:10.3390/biomedicines12112556)
Supplement: Supplementary file 1 [file biomedicines-12-02556-s001.zip]

Archive with 1 entries (1 files):
- biomedicines-3280866-supplementary.pdf
